# Supplementary material for: Nitric Oxide Sensing by a Blue Fluorescent Protein
Source: Antioxidants (Basel). 2022 Nov 11;11(11):2229. doi: 10.3390/antiox11112229 (PMC9686608; doi:10.3390/antiox11112229)
Supplement: Supplementary file 1 [file antioxidants-11-02229-s001.zip]

Archive with 1 entries (1 files):
- antioxidants-2008564-supplementary.pdf
